# Supplementary material for: Theoretical Approaches for Modeling the Effect of the Electrode Potential in the SERS Vibrational Wavenumbers of Pyridine Adsorbed on a Charged Silver Surface
Source: Front Chem. 2019 Jun 5;7:423. doi: 10.3389/fchem.2019.00423 (PMC6560080; doi:10.3389/fchem.2019.00423)
Supplement: Supplementary file 2 [file Data_Sheet_2.ZIP]

Archive with 9 entries (9 files):
- 1.gif
- 6a.gif
- 6b.gif
- 8a.gif
- 8b.gif
- 9a.gif
- 12.gif
- 18a.gif
- 19a.gif
